# Supplementary material for: Diacylglycerol kinase-ε is S-palmitoylated on cysteine in the cytoplasmic end of its N-terminal transmembrane fragment
Source: J Lipid Res. 2023 Nov 24;65(1):100480. doi: 10.1016/j.jlr.2023.100480 (PMC10759177; doi:10.1016/j.jlr.2023.100480)
Supplement: DGKeandGM130.7z [file mmc3.zip]

Archive with 1 entries (1 files):
- jlr_100480_mmc3.7z
